# Supplementary material for: A subgroup of microRNAs defines PTEN-deficient, triple-negative breast cancer patients with poorest prognosis and alterations in RB1, MYC, and Wnt signaling
Source: Breast Cancer Res. 2019 Jan 31;21:18. doi: 10.1186/s13058-019-1098-z (PMC6357448; doi:10.1186/s13058-019-1098-z)
Supplement: Supplementary file 2 — Table S1. Ranking of correlation coefficients in top 40 pairs of PTEN vs. miRNAs from each of the 14 subgroups. Table S2. Average ranking of correlation coefficients in top 40 miR pairs on 7 BC subgroups and 7 TNBC subgroups. Table S3. Log-rank test of average-ranked top 20 PTEN/miRNAs pairs in all BC and TNBC on EGAS00000000122 and GSE22220 datasets. (XLSX 33 kb) [file 13058_2019_1098_MOESM2_ESM.xlsx]

## Sheet: Supplemental Table S1
Supplemental Table S1. Ranking of correlation coefficients in top 40 pairs of PTEN vs. miRNAs from each of the 14 subgroups
Rank	PTEN-vs.miRs-in-All-1302BC		PTEN-vs.miRs-in-1A-651BC		PTEN-vs.miRs-in-1B-651BC		PTEN-vs.miRs-in-2A-651BC		PTEN-vs.miRs-in-2B-651BC		PTEN-vs.miRs-in-3A-651BC		PTEN-vs.miRs-in-3B-651BC			Rank	PTEN-vs.miRs-in-All-205TNBC		PTEN-vs.miRs-in-1A-105TNBC		PTEN-vs.miRs-in-1B-100TNBC		PTEN-vs.miRs-in-2A-103TNBC		PTEN-vs.miRs-in-2B-102TNBC		PTEN-vs.miRs-in-3A-103TNBC		PTEN-vs.miRs-in-3B-102TNBC
	miRNA	r	miRNA	r	miRNA	r	miRNA	r	miRNA	r	miRNA	r	miRNA	r			miRNA	r	miRNA	r	miRNA	r	miRNA	r	miRNA	r	miRNA	r	miRNA	r
1	hsa-miR-497	0.385243	hsa-miR-497	0.3658	hsa-miR-497	0.403936	hsa-miR-497	0.401671	hsa-miR-497	0.36459	hsa-miR-497	0.379702	hsa-miR-497	0.389666		1	hsa-miR-4324	0.454653	hsa-miR-4324	0.412067	hsa-miR-145	0.536292	hsa-miR-4324	0.434439	hsa-miR-4324	0.473998	hsa-miR-4324	0.435795	hsa-miR-139-3p	0.519967
2	hsa-miR-4324	0.360252	hsa-miR-4324	0.361374	hsa-miR-4324	0.360075	hsa-miR-4324	0.377889	hsa-miR-4324	0.338994	hsa-miR-4324	0.363729	hsa-let-7c	0.358708		2	hsa-miR-125b	0.40885	hsa-miR-125b	0.385548	hsa-miR-4324	0.484207	hsa-miR-29c*	0.410917	hsa-miR-145	0.419587	hsa-miR-485-5p	0.433799	hsa-miR-4324	0.474629
3	hsa-let-7c	0.336066	hsa-miR-101	0.330078	hsa-miR-145	0.355384	hsa-let-7c	0.335353	hsa-miR-199a-5p	0.337178	hsa-miR-195	0.319727	hsa-miR-4324	0.357294		3	hsa-miR-145	0.3976	hsa-miR-337-5p	0.322231	hsa-miR-199a-5p	0.459664	hsa-miR-125b	0.403878	hsa-miR-139-3p	0.41865	hsa-miR-127-3p	0.420034	hsa-miR-125b	0.461278
4	hsa-miR-199a-5p	0.323743	hsa-let-7c	0.323026	hsa-miR-199a-5p	0.349124	hsa-miR-195	0.330803	hsa-let-7c	0.333892	hsa-miR-199a-5p	0.319239	hsa-miR-199a-5p	0.328		4	hsa-miR-199a-5p	0.366019	hsa-miR-495	0.318907	hsa-miR-125b	0.425387	hsa-miR-29c	0.394981	hsa-miR-125b	0.412292	hsa-miR-483-3p	0.391779	hsa-miR-145	0.459962
5	hsa-miR-195	0.321327	hsa-miR-195	0.307447	hsa-let-7c	0.346232	hsa-miR-199a-5p	0.306545	hsa-miR-145	0.315864	hsa-miR-154	0.314848	hsa-miR-145	0.327235		5	hsa-miR-139-3p	0.363791	hsa-miR-539	0.31716	hsa-miR-497	0.416945	hsa-miR-145	0.378173	hsa-miR-199a-5p	0.398254	hsa-miR-154	0.384154	hsa-miR-497	0.444406
6	hsa-miR-199b-5p	0.305053	hsa-miR-199a-5p	0.298387	hsa-miR-195	0.333853	hsa-miR-139-5p	0.303922	hsa-miR-143	0.31568	hsa-let-7c	0.313127	hsa-miR-195	0.322915		6	hsa-miR-381	0.34444	hsa-miR-136*	0.315956	hsa-miR-139-3p	0.413159	put-hsa-miR-26350	0.358446	hsa-miR-143*	0.387047	hsa-miR-376c	0.382561	hsa-miR-29c	0.422256
7	hsa-miR-145	0.304037	hsa-miR-139-5p	0.297261	hsa-miR-143	0.33248	hsa-miR-199b-5p	0.295953	hsa-miR-199b-5p	0.309476	hsa-miR-136*	0.30954	hsa-miR-143	0.309629		7	hsa-miR-136	0.342757	hsa-miR-127-3p	0.313819	hsa-miR-26a	0.410362	hsa-miR-378c	0.35415	hsa-miR-132	0.384417	hsa-miR-214	0.3823	hsa-miR-29c*	0.411478
8	hsa-miR-143	0.303559	hsa-miR-136*	0.295732	hsa-miR-199b-5p	0.325756	hsa-miR-101	0.295783	hsa-miR-195	0.308368	hsa-miR-199b-5p	0.303035	hsa-miR-199b-5p	0.308137		8	hsa-miR-127-3p	0.342505	hsa-miR-136	0.305426	hsa-miR-381	0.400891	hsa-miR-497	0.353109	hsa-miR-154	0.363006	hsa-miR-133b	0.378664	hsa-miR-26a	0.403816
9	hsa-miR-101	0.294686	hsa-miR-29c	0.290462	hsa-miR-154	0.309983	hsa-miR-136*	0.294665	hsa-miR-139-3p	0.292403	hsa-miR-377	0.30179	hsa-miR-145*	0.298227		9	hsa-miR-497	0.339485	hsa-miR-487b	0.303737	hsa-miR-136	0.385572	hsa-miR-139-5p	0.345255	hsa-miR-136	0.362945	hsa-miR-381	0.376363	hsa-miR-664	0.389559
10	hsa-miR-136*	0.290382	hsa-miR-204	0.288154	hsa-miR-145*	0.306866	hsa-miR-101*	0.294654	hsa-miR-145*	0.292317	hsa-miR-376a	0.300246	hsa-miR-101	0.291796		10	hsa-miR-485-5p	0.336348	hsa-miR-381	0.302378	hsa-miR-143	0.384686	hsa-miR-127-3p	0.3403	hsa-miR-381	0.357469	hsa-miR-410	0.375117	hsa-miR-199a-5p	0.383555
11	hsa-miR-154	0.288739	hsa-miR-377	0.285085	hsa-miR-376c	0.306019	hsa-miR-154	0.292251	hsa-let-7b	0.292087	hsa-miR-376c	0.298437	hsa-miR-139-5p	0.289124		11	hsa-miR-154	0.332384	hsa-miR-377	0.301916	hsa-miR-485-5p	0.382053	hsa-miR-199a-5p	0.329287	hsa-miR-485-5p	0.355723	hsa-miR-409-3p	0.374803	hsa-miR-139-5p	0.378191
12	hsa-miR-139-5p	0.288067	hsa-miR-199b-5p	0.283389	hsa-miR-218	0.302625	hsa-miR-376a	0.291772	hsa-miR-101	0.288002	hsa-miR-143	0.298185	hsa-miR-125b	0.286697		12	hsa-miR-29c	0.319949	hsa-miR-664*	0.301162	hsa-miR-154	0.366054	hsa-miR-381	0.328001	hsa-miR-199b-5p	0.352139	hsa-miR-136	0.367282	hsa-miR-10b*	0.375923
13	hsa-miR-376a	0.284421	hsa-miR-214*	0.279485	hsa-miR-654-3p	0.301682	hsa-miR-218	0.290176	hsa-miR-125b	0.287205	hsa-miR-101	0.297951	hsa-miR-218	0.281319		13	hsa-miR-136*	0.312595	hsa-miR-154	0.300432	hsa-miR-143*	0.365963	hsa-miR-10b*	0.324546	hsa-miR-136*	0.350272	hsa-miR-432	0.365214	hsa-miR-145*	0.353717
14	hsa-miR-145*	0.283226	hsa-miR-376a	0.278908	hsa-miR-376a	0.295258	hsa-miR-145	0.286162	hsa-miR-214*	0.286349	hsa-miR-485-5p	0.294796	hsa-miR-214*	0.280053		14	hsa-miR-29c*	0.311039	hsa-miR-370	0.293668	hsa-miR-887	0.365169	hsa-miR-136	0.32358	hsa-miR-127-3p	0.343955	hsa-miR-487b	0.364974	hsa-miR-874	0.344497
15	hsa-miR-377	0.283059	hsa-miR-143	0.275655	hsa-miR-337-5p	0.29347	hsa-miR-143	0.283965	hsa-miR-376c	0.283767	hsa-miR-139-5p	0.28726	hsa-let-7b	0.274046		15	hsa-miR-376c	0.309278	hsa-miR-376c	0.288869	hsa-miR-101*	0.363496	hsa-miR-572	0.315857	hsa-miR-485-3p	0.34094	hsa-miR-377*	0.360967	hsa-miR-143	0.337326
16	hsa-miR-376c	0.28277	hsa-miR-125b	0.27465	hsa-miR-152	0.293235	hsa-miR-377	0.282521	hsa-miR-154	0.282724	hsa-miR-214*	0.285048	hsa-miR-136*	0.273933		16	hsa-miR-376a	0.30648	hsa-miR-543	0.287955	hsa-miR-29c	0.363449	hsa-miR-4259	0.313813	hsa-miR-143*	0.337255	hsa-miR-409-5p	0.360928	hsa-miR-101	0.330059
17	hsa-miR-218	0.282546	hsa-miR-139-3p	0.269655	hsa-let-7b	0.291872	hsa-miR-376c	0.278677	hsa-miR-136*	0.281713	hsa-miR-218	0.284785	hsa-miR-376a	0.270915		17	hsa-miR-143*	0.303084	hsa-miR-3124	0.282735	hsa-miR-127-3p	0.360842	hsa-miR-485-5p	0.311346	hsa-miR-145*	0.333583	hsa-miR-377	0.359544	hsa-miR-136	0.325112
18	hsa-miR-125b	0.282431	hsa-miR-154	0.267984	hsa-miR-125b	0.291321	hsa-miR-214*	0.274092	hsa-miR-377	0.28036	hsa-miR-337-5p	0.28475	hsa-miR-654-3p	0.269412		18	hsa-miR-377	0.302461	hsa-miR-299-3p	0.282549	hsa-miR-139-5p	0.356709	hsa-miR-376a	0.307611	hsa-miR-214*	0.33213	hsa-miR-376a	0.357975	hsa-miR-143*	0.323901
19	hsa-miR-214*	0.2822	hsa-miR-10b*	0.267282	hsa-miR-136*	0.288765	hsa-miR-29c	0.27333	hsa-miR-337-5p	0.274728	hsa-miR-487b	0.281006	hsa-miR-376c	0.269378		19	hsa-miR-145*	0.299549	hsa-miR-409-5p	0.282399	hsa-miR-152	0.356215	hsa-miR-34c-5p	0.306729	hsa-miR-497	0.327653	hsa-miR-758	0.357844	hsa-miR-381	0.319858
20	hsa-let-7b	0.276847	hsa-miR-101*	0.266973	hsa-miR-377	0.285668	hsa-miR-125b	0.272791	hsa-miR-376a	0.273324	hsa-miR-145	0.280992	hsa-miR-337-5p	0.26773		20	hsa-miR-214*	0.296776	hsa-miR-376a	0.280875	hsa-miR-143*	0.352851	hsa-miR-409-5p	0.306235	hsa-miR-654-3p	0.324869	hsa-miR-382	0.357832	hsa-miR-199b-5p	0.312861
-20	hsa-miR-151-3p	-0.24631	put-hsa-miR-92597	-0.24087	put-hsa-miR-33417	-0.24998	hsa-miR-224	-0.26109	hsa-miR-1260	-0.23428	hsa-miR-1260	-0.259073	put-hsa-miR-92597	-0.251925		-20	hsa-miR-425	-0.255762	hsa-miR-130b	-0.24791	hsa-miR-224	-0.32686	hsa-miR-18b*	-0.31827	hsa-miR-185	-0.23919	hsa-miR-301a	-0.294157	put-hsa-miR-63530	-0.280795
-19	hsa-miR-720	-0.2464	hsa-miR-1260b	-0.24765	hsa-miR-1274a	-0.25222	hsa-miR-720	-0.26304	hsa-miR-135a*	-0.23609	put-hsa-miR-63530	-0.260177	hsa-miR-135a*	-0.256992		-19	hsa-miR-4284	-0.263636	hsa-miR-105	-0.24863	hsa-miR-1274a	-0.32731	hsa-miR-105	-0.31851	hsa-miR-590-5p	-0.2484	put-hsa-miR-23044	-0.295236	hsa-miR-429	-0.28101
-18	hsa-miR-934	-0.2512	hsa-miR-1274a	-0.25606	put-hsa-miR-23084	-0.25552	hsa-miR-130b	-0.26325	put-hsa-miR-34050	-0.23906	put-hsa-miR-34050	-0.267899	hsa-miR-224	-0.258618		-18	hsa-miR-720	-0.264721	hsa-miR-106b	-0.24972	put-hsa-miR-13535	-0.33043	hsa-miR-210	-0.32009	hsa-miR-4284	-0.25508	put-hsa-miR-50569	-0.297988	hsa-miR-200a*	-0.28509
-17	put-hsa-miR-63530	-0.25341	hsa-miR-720	-0.25688	hsa-miR-663	-0.26103	hsa-miR-362-5p	-0.26437	hsa-miR-151-3p	-0.24756	hsa-miR-17	-0.278164	hsa-miR-151-3p	-0.260994		-17	hsa-miR-19a	-0.266023	hsa-miR-182	-0.2531	hsa-miR-17*	-0.33134	hsa-miR-720	-0.32123	hsa-miR-301a	-0.25705	hsa-miR-421	-0.298432	hsa-miR-3200-3p	-0.286139
-16	hsa-miR-1274a	-0.25445	hsa-miR-17	-0.26103	hsa-miR-130b	-0.26415	hsa-miR-24	-0.2649	put-hsa-miR-63530	-0.25654	hsa-miR-1274a	-0.282785	hsa-miR-1260b	-0.261959		-16	hsa-miR-301a	-0.281271	hsa-miR-7	-0.25432	hsa-miR-210	-0.33138	hsa-miR-934	-0.32165	hsa-miR-18a	-0.25707	hsa-miR-324-5p	-0.302123	hsa-miR-135b	-0.303897
-15	put-hsa-miR-23084	-0.26026	put-hsa-miR-23084	-0.26369	hsa-miR-17*	-0.26997	hsa-miR-105	-0.26899	hsa-miR-1274a	-0.2573	hsa-miR-362-5p	-0.28397	hsa-miR-3200-3p	-0.268661		-15	hsa-miR-183*	-0.281963	hsa-miR-92b	-0.25602	hsa-miR-106b	-0.33165	hsa-miR-629*	-0.32436	hsa-miR-16-2*	-0.26052	hsa-miR-19a	-0.303179	hsa-miR-1290	-0.309615
-14	hsa-miR-17	-0.2734	hsa-miR-151-3p	-0.26704	hsa-miR-210	-0.27004	hsa-miR-17*	-0.28076	put-hsa-miR-23084	-0.25848	hsa-miR-720	-0.291741	hsa-miR-17	-0.269613		-14	hsa-miR-1274a	-0.282761	hsa-miR-210	-0.25835	hsa-miR-16-2*	-0.34643	put-hsa-miR-17389	-0.3251	hsa-miR-18b	-0.26497	hsa-miR-135b	-0.31051	put-hsa-miR-834	-0.322464
-13	hsa-miR-135a*	-0.27584	hsa-miR-934	-0.26899	put-hsa-miR-834	-0.27959	hsa-miR-934	-0.29131	hsa-miR-17	-0.25984	hsa-miR-210	-0.292903	put-hsa-miR-17389	-0.27186		-13	hsa-miR-17	-0.284437	hsa-miR-4312	-0.26233	hsa-miR-19a	-0.35384	hsa-miR-92b	-0.32935	hsa-miR-1274a	-0.26895	hsa-miR-744	-0.321691	hsa-miR-15b	-0.327504
-12	hsa-miR-1260b	-0.28505	hsa-miR-185	-0.26932	put-hsa-miR-63530	-0.2802	hsa-miR-17	-0.29254	hsa-miR-210	-0.26344	hsa-miR-934	-0.293941	put-hsa-miR-834	-0.275843		-12	hsa-miR-106b	-0.295059	hsa-miR-4299	-0.26244	hsa-miR-130b	-0.36342	hsa-miR-301b	-0.33098	hsa-miR-183*	-0.27033	hsa-miR-1260	-0.321965	hsa-miR-183*	-0.328863
-11	hsa-miR-210	-0.28538	hsa-miR-1290	-0.28503	hsa-miR-17	-0.28254	hsa-miR-1260b	-0.30027	hsa-miR-1260b	-0.2686	hsa-miR-301b	-0.294041	put-hsa-miR-23084	-0.276758		-11	hsa-miR-210	-0.302381	put-hsa-miR-834	-0.26505	hsa-miR-106b*	-0.36826	hsa-miR-2114*	-0.33175	hsa-miR-1290	-0.27208	hsa-miR-17	-0.322408	put-hsa-miR-13535	-0.332285
-10	hsa-miR-362-5p	-0.28968	put-hsa-miR-13535	-0.29842	put-hsa-miR-34050	-0.28809	hsa-miR-301b	-0.30031	put-hsa-miR-834	-0.27605	hsa-miR-130b	-0.294451	hsa-miR-1290	-0.278804		-10	hsa-miR-135b	-0.306724	hsa-miR-183*	-0.27187	hsa-miR-4284	-0.3708	hsa-miR-15b*	-0.35226	hsa-miR-425	-0.27471	hsa-miR-106b	-0.328299	hsa-miR-16-2*	-0.340258
-9	put-hsa-miR-834	-0.29077	put-hsa-miR-834	-0.30181	hsa-miR-301b	-0.29279	hsa-miR-210	-0.30213	hsa-miR-1290	-0.2971	hsa-miR-135a*	-0.296593	hsa-miR-210	-0.279587		-9	hsa-miR-130b	-0.319754	hsa-miR-296-5p	-0.28518	hsa-miR-1260b	-0.38647	hsa-miR-19a	-0.3552	hsa-miR-210	-0.29088	hsa-miR-18a	-0.330926	hsa-miR-93	-0.35494
-8	hsa-miR-130b	-0.2935	hsa-miR-210	-0.30417	hsa-miR-135a*	-0.31904	put-hsa-miR-834	-0.30234	hsa-miR-18a	-0.3054	put-hsa-miR-834	-0.307908	hsa-miR-130b	-0.293732		-8	put-hsa-miR-17389	-0.321397	put-hsa-miR-20669	-0.28678	hsa-miR-135b	-0.38855	hsa-miR-17	-0.36047	hsa-miR-3200-3p	-0.29371	hsa-miR-301b	-0.331379	hsa-miR-18b	-0.357932
-7	hsa-miR-1290	-0.311	hsa-miR-130b	-0.3222	hsa-miR-1260b	-0.32094	hsa-miR-135a*	-0.31717	hsa-miR-362-5p	-0.31	hsa-miR-1260b	-0.310667	hsa-miR-362-5p	-0.296144		-7	hsa-miR-15b	-0.339194	hsa-miR-301a	-0.28809	put-hsa-miR-80267	-0.38945	hsa-miR-7	-0.36327	hsa-miR-135b	-0.29679	hsa-miR-934	-0.335673	put-hsa-miR-80267	-0.368781
-6	hsa-miR-301b	-0.3143	hsa-miR-106b	-0.3293	hsa-miR-1290	-0.33719	hsa-miR-1290	-0.32747	hsa-miR-130b	-0.31604	hsa-miR-18a	-0.336079	put-hsa-miR-13535	-0.318471		-6	hsa-miR-1290	-0.34052	hsa-miR-18b*	-0.29189	put-hsa-miR-17389	-0.39127	hsa-miR-93	-0.42029	hsa-miR-106b	-0.29736	hsa-miR-105	-0.342776	hsa-miR-425	-0.369661
-5	put-hsa-miR-13535	-0.33006	hsa-miR-93	-0.3323	hsa-miR-106b	-0.33876	put-hsa-miR-13535	-0.3276	hsa-miR-301b	-0.32631	put-hsa-miR-13535	-0.343566	hsa-miR-106b	-0.323769		-5	hsa-miR-16-2*	-0.354592	hsa-miR-629*	-0.29932	hsa-miR-17	-0.40301	hsa-miR-1290	-0.42469	put-hsa-miR-80267	-0.3136	hsa-miR-15b	-0.359346	hsa-miR-210	-0.382288
-4	hsa-miR-106b	-0.33502	hsa-miR-301b	-0.33526	hsa-miR-18a	-0.35068	hsa-miR-106b	-0.3288	put-hsa-miR-13535	-0.32754	hsa-miR-18b	-0.345249	hsa-miR-301b	-0.335678		-4	hsa-miR-18b	-0.359512	hsa-miR-301b	-0.30955	hsa-miR-301b	-0.40332	hsa-miR-16-2*	-0.46226	put-hsa-miR-17389	-0.31909	hsa-miR-18b	-0.3628	hsa-miR-18a	-0.387297
-3	hsa-miR-18a	-0.34967	hsa-miR-362-5p	-0.33829	put-hsa-miR-13535	-0.36026	hsa-miR-93	-0.37309	hsa-miR-18b	-0.33295	hsa-miR-1290	-0.346095	hsa-miR-93	-0.337466		-3	hsa-miR-18a	-0.360195	hsa-miR-15b	-0.33679	hsa-miR-18a	-0.46485	hsa-miR-18b	-0.47326	hsa-miR-93	-0.32479	hsa-miR-16-2*	-0.384091	put-hsa-miR-17389	-0.394058
-2	hsa-miR-18b	-0.3536	hsa-miR-18b	-0.34308	hsa-miR-18b	-0.36142	hsa-miR-18b	-0.378	hsa-miR-106b	-0.33637	hsa-miR-106b	-0.348767	hsa-miR-18b	-0.361988		-2	hsa-miR-93	-0.368544	hsa-miR-16-2*	-0.3586	hsa-miR-18b	-0.4679	hsa-miR-15b	-0.48154	hsa-miR-130b	-0.36346	hsa-miR-1290	-0.384369	hsa-miR-301b	-0.4107
-1	hsa-miR-93	-0.36057	hsa-miR-18a	-0.34618	hsa-miR-93	-0.38854	hsa-miR-18a	-0.40262	hsa-miR-93	-0.34605	hsa-miR-93	-0.386742	hsa-miR-18a	-0.363294		-1	hsa-miR-301b	-0.368669	hsa-miR-1290	-0.40798	hsa-miR-93	-0.48711	hsa-miR-18a	-0.48277	hsa-miR-301b	-0.39773	hsa-miR-93	-0.395779	hsa-miR-130b	-0.415548

## Sheet: Supplemental Table S2
Supplemental Table S2. Average ranking of correlation coefficients in top 40 miR pairs on 7 BC subgroups and 7 TNBC subgroups
miRNA Ranked in BC Groups	Average Ranking Place	Ranking Place Average	Ranking in 1302BC	Ranking in 1A-651BC	Ranking in 1B-651BC	Ranking in 2A-651BC	Ranking in 2B-651BC	Ranking in 3A-651BC	Ranking in 3B-651BC		miRNA Ranked in TNBC Groups	Average Ranking Place	Ranking Place Average	Ranking in 205TNBC	Ranking in 1A-105TNBC	Ranking in 1B-100TNBC	Ranking in 2A-103TNBC	Ranking in 2B-102TNBC	Ranking in 3A-103TNBC	Ranking in 3B-102TNBC
hsa-miR-497	1	1	1	1	1	1	1	1	1		hsa-miR-4324	1	1.3	1	1	2	1	1	1	2
hsa-miR-4324	2	2.1	2	2	2	2	2	2	3		hsa-miR-125b	2	5.6	2	2	4	3	4	21	3
hsa-let-7c	3	3.9	3	4	5	3	4	6	2		hsa-miR-381	3	10.6	6	10	8	12	10	9	19
hsa-miR-199a-5p	4	4.3	4	6	4	5	3	4	4		hsa-miR-136	4	10.9	7	8	9	14	9	12	17
hsa-miR-195	5	5.3	5	5	6	4	8	3	6		hsa-miR-145	5	12.1	3	45	1	5	2	25	4
hsa-miR-199b-5p	6	8	6	12	8	7	7	8	8		hsa-miR-127-3p	6	13.7	8	7	17	10	14	3	37
hsa-miR-143	7	10	8	15	7	15	6	12	7		hsa-miR-199a-5p	7	15.3	4	52	3	11	5	22	10
hsa-miR-145	8	11.6	7	27	3	14	5	20	5		hsa-miR-154	8	15.4	11	13	12	29	8	5	30
hsa-miR-136*	9	12.3	10	8	19	9	17	7	16		hsa-miR-485-5p	9	19	10	23	11	17	11	2	59
hsa-miR-101	10	12.6	9	3	33	8	12	13	10		hsa-miR-136*	10	23.6	13	6	31	50	13	30	22
hsa-miR-154	11	13.1	11	18	9	11	16	5	22		hsa-miR-376c	11	23.9	15	15	28	27	24	6	52
hsa-miR-139-5p	12	14.1	12	7	25	6	23	15	11		hsa-miR-376a	12	23.9	16	20	27	18	28	18	40
hsa-miR-376a	13	14.3	13	14	14	12	20	10	17		hsa-miR-139-3p	13	25	5	22	6	24	3	114	1
hsa-miR-377	14	15.7	15	11	20	16	18	9	21		hsa-miR-377	14	27.6	18	11	39	43	21	17	44
hsa-miR-376c	15	15.9	16	22	11	17	15	11	19		hsa-miR-497	15	28	9	48	5	8	19	102	5
hsa-miR-214*	16	16.4	19	13	21	18	14	16	14		hsa-miR-29c	16	32.9	12	58	16	4	56	78	6
hsa-miR-218	17	16.6	17	23	12	13	21	17	13		hsa-miR-214*	17	34	20	32	42	57	18	46	23
hsa-miR-125b	18	17.1	18	16	18	20	13	23	12		hsa-miR-145*	18	34.3	19	28	26	52	17	85	13
hsa-miR-145*	19	17.6	14	28	10	23	10	29	9		hsa-miR-29c*	19	38.6	14	61	23	2	89	74	7
hsa-let-7b	20	19.1	20	25	17	25	11	21	15		hsa-miR-143*	20	61.9	17	90	20	185	16	73	32
hsa-miR-151-3p	-20	-22.1	-20	-14	-32	-27	-17	-28	-17		hsa-miR-425	-20	-43.1	-20	-69	-22	-54	-10	-121	-6
hsa-miR-720	-19	-21.1	-19	-17	-25	-19	-24	-14	-30		hsa-miR-4284	-19	-42.7	-19	-153	-10	-39	-18	-32	-28
hsa-miR-934	-18	-20.1	-18	-13	-28	-13	-29	-12	-28		hsa-miR-19a	-18	-42.1	-17	-148	-13	-9	-54	-15	-39
put-hsa-miR-63530	-17	-19.7	-17	-27	-12	-26	-16	-19	-21		hsa-miR-17	-17	-38.7	-13	-177	-5	-8	-25	-11	-32
hsa-miR-1274a	-16	-18.7	-16	-18	-19	-24	-15	-16	-23		hsa-miR-720	-16	-24.1	-18	-31	-23	-17	-26	-23	-31
put-hsa-miR-23084	-15	-16.7	-15	-15	-18	-21	-14	-23	-11		hsa-miR-301a	-15	-21.6	-16	-7	-43	-24	-17	-20	-24
hsa-miR-135a*	-14	-14	-13	-23	-8	-7	-19	-9	-19		hsa-miR-183*	-14	-20	-15	-10	-26	-26	-12	-39	-12
hsa-miR-17	-13	-13.9	-14	-16	-11	-12	-13	-17	-14		hsa-miR-1274a	-13	-20	-14	-27	-19	-25	-13	-21	-21
hsa-miR-362-5p	-12	-12.1	-10	-3	-26	-17	-7	-15	-7		hsa-miR-210	-12	-18.1	-11	-14	-16	-18	-9	-54	-5
hsa-miR-1260b	-11	-11.9	-12	-19	-7	-11	-11	-7	-16		hsa-miR-130b	-11	-17.6	-9	-20	-12	-37	-2	-42	-1
hsa-miR-210	-10	-10.9	-11	-8	-14	-9	-12	-13	-9		hsa-miR-135b	-10	-16.7	-10	-41	-8	-21	-7	-14	-16
hsa-miR-130b	-9	-10.4	-8	-7	-16	-18	-6	-10	-8		hsa-miR-106b	-9	-16.4	-12	-18	-15	-29	-6	-10	-25
put-hsa-miR-834	-8	-9.9	-9	-9	-13	-8	-10	-8	-12		hsa-miR-18b	-8	-13.7	-4	-61	-2	-3	-14	-4	-8
hsa-miR-1290	-7	-7.4	-7	-11	-6	-6	-9	-3	-10		hsa-miR-18a	-7	-13.1	-3	-56	-3	-1	-16	-9	-4
hsa-miR-301b	-6	-7	-6	-4	-9	-10	-5	-11	-4		hsa-miR-17389	-6	-12.9	-8	-21	-6	-14	-4	-34	-3
put-hsa-miR-13535	-5	-5.4	-5	-10	-3	-5	-4	-5	-6		hsa-miR-15b	-5	-10.4	-7	-3	-21	-2	-22	-5	-13
hsa-miR-106b	-4	-4	-4	-6	-5	-4	-2	-2	-5		hsa-miR-1290	-4	-10.1	-6	-1	-31	-5	-11	-2	-15
hsa-miR-18a	-3	-3.4	-3	-1	-4	-1	-8	-6	-1		hsa-miR-16-2*	-3	-7.6	-5	-2	-14	-4	-15	-3	-10
hsa-miR-18b	-2	-2.4	-2	-2	-2	-2	-3	-4	-2		hsa-miR-93	-2	-6.4	-2	-23	-1	-6	-3	-1	-9
hsa-miR-93	-1	-2.1	-1	-5	-1	-3	-1	-1	-3		hsa-miR-301b	-1	-4.6	-1	-4	-4	-12	-1	-8	-2

## Sheet: Supplemental Table S3
Supplemental Table S3. Log-rank test of average-ranked top 20 PTEN/miRNAs pairs in all BC and TNBC on EGAS00000000122 and GSE22220 datasets
Average Ranking Place	PTEN vs. miRNA pairs	EGAS00000000122 1302 BC					GSE22220 207 BC						Average Ranking Place	PTEN vs. miRNA pairs	EGAS00000000122 205 TNBC					GSE22220 44 TNBC
		miRNAs cutoff	miR-low vs. miR-high		PTEN-low/miR-low vs. Others		miRNAs cutoff	miR-low vs. miR-high		PTEN-low/miR-low vs. Others					miRNAs cutoff	miR-low vs. miR-high		PTEN-low/miR-low vs. Others		miRNAs cutoff	miR-low vs. miR-high		PTEN-low/miR-low vs. Others
			HR	P	HR	P		HR	P	HR	P					HR	P	HR	P		HR	P	HR	P
1	hsa-miR-497	0	1.166	0.0369	1.678	0.01	0	0.6674	0.078	1.076	0.7742		1	hsa-miR-4324	-0.2745	1.082	0.6905	2.406	0.0008	No data	No data	No data	No data	No data
2	hsa-miR-4324	-0.2745	1.268	0.0017	1.825	0.0039	No data	No data	No data	No data	No data		2	hsa-miR-125b	-0.58	0.8416	0.4182	2.407	0.0021	0.08	2.526	0.1247	2.676	0.0355
3	hsa-let-7c	0.685	1.167	0.0372	1.388	0.1277	0	1.723	0.0177	1.854	0.0064		3	hsa-miR-381	-0.55	1.175	0.4602	3.037	0.0004	-0.41	3.037	0.0231	4.577	0.0026
4	hsa-miR-199a-5p	0	1.177	0.027	1.656	0.0377	-0.25	0.9399	0.8338	1.695	0.0889		4	hsa-miR-136	-1.14	1.282	0.2449	3.471	<0.0001	-0.12	1.886	0.1502	2.279	0.0587
5	hsa-miR-195	-0.1615	1.277	0.0009	1.594	0.0207	-0.05	1.623	0.0316	1.665	0.0294		5	hsa-miR-145	-1.11	1.311	0.213	2.876	0.0015	0.05	1.337	0.6024	2.323	0.0747
Average Ranking Place	PTEN vs. miRNA pairs	EGAS00000000122 1302 BC					GSE22220 207 BC						Average Ranking Place	PTEN vs. miRNA pairs	EGAS00000000122 205 TNBC					GSE22220 44 TNBC
		miRNAs cutoff	miR-high vs. miR-low		PTEN-low/miR-high vs. Others		miRNAs cutoff	miR-high vs. miR-low		PTEN-low/miR-high vs. Others					miRNAs cutoff	miR-high vs. miR-low		PTEN-low/miR-high vs. Others		miRNAs cutoff	miR-high vs. miR-low		PTEN-low/miR-high vs. Others
			HR	P	HR	P		HR	P	HR	P					HR	P	HR	P		HR	P	HR	P
-5	put-hsa-miR-13535	0	1.169	0.0346	1.462	0.0655	No data	No data	No data	No data	No data		-5	hsa-miR-15b	0.1	1.192	0.1881	1.575	0.0999	No data	No data	No data	No data	No data
-4	hsa-miR-106b	0.367	1.124	0.1497	1.952	0.001	0.15	2.033	0.0061	1.841	0.0414		-4	hsa-miR-1290	3.334	2.68	0.0032	1.99	0.1243	No data	No data	No data	No data	No data
-3	hsa-miR-18a	1.62	0.9534	0.7949	3.329	0.0003	-0.63	2.323	0.041	1.923	0.0043		-3	hsa-miR-16-2*	0.227	0.7935	0.281	1.658	0.0751	No data	No data	No data	No data	No data
-2	hsa-miR-18b	1.261	1.091	0.5827	2.273	0.0117	-0.655	1.745	0.0831	1.665	0.0245		-2	hsa-miR-93	0.435	1.207	0.3425	1.875	0.0221	-0.02	1.792	0.2069	1.484	0.3736
-1	hsa-miR-93	0.435	1.09	0.3122	1.569	0.04	-0.02	1.986	0.0044	1.603	0.0394		-1	hsa-miR-301b	0.263	1.421	0.0789	1.985	0.0067	No data	No data	No data	No data	No data
